# Supplementary material for: ELIXIR-IT HPC@CINECA: high performance computing resources for the bioinformatics community
Source: BMC Bioinformatics. 2020 Aug 21;21(Suppl 10):352. doi: 10.1186/s12859-020-03565-8 (PMC7446135; doi:10.1186/s12859-020-03565-8)
Supplement: Supplementary file 1 — Additional file 1 Table S1: list of the bioinformatics software available for HPC@CINECA users on the three computational platforms (PICO, MARCONI and GALILEO) updated to May 2019. The software portfolio reflects the needs of the users since 2016 and is gradually enriched to meet the requirements of newly approved projects. [file 12859_2020_3565_MOESM1_ESM.xlsx]

## Sheet: HPC@CINECA Software Portfolio -
Name	Version	Available on	Short description
abra	0.86	Pico	Assembly-based realigner
absolute	1.0.6	Pico	Somatic copy number variation
annovar	2014-09-15	Pico	Variant annotation and prioritization
annovar	2014-11-12	Pico	Variant annotation and prioritization
annovar	2015-03-22	Pico	Variant annotation and prioritization
annovar	2016-02-01	Pico	Variant annotation and prioritization
annovar	2016-02-01	Galileo, Marconi	Variant annotation and prioritization
annovar	2017-07-16	Pico	Variant annotation and prioritization
annovar	2015Giu17	Pico	Variant annotation and prioritization
ataqv	1.0.0	Marconi	Measuring and visualizing ATAC-seq results
bcftools	1.2	Pico, Marconi	Utilities to manipulate VCF and BCF files
beagle	4.1	Pico, Marconi	Phasing genotypes and imputation of ungenotyped markers
bedtools	2.24	Pico	Multiple tools for genomics analysis
bedtools	2.26	Marconi	Multiple tools for genomics analysis
bedtools	2.21.0	Pico	Multiple tools for genomics analysis
bedtools	2.27.1	Galileo	Multiple tools for genomics analysis
Bellerophontes	0.4.0	Pico	Gene fusion detection
bioconductor	2.14	Pico	R library of software for bioinformatics
bioconductor	3	Pico	R library of software for bioinformatics
bioconductor	3.2	Pico	R library of software for bioinformatics
bioconductor	3.3	Pico	R library of software for bioinformatics
biopython	1.65	Pico	Library of Python tools for biological computation.
bismark	0.14.2	Pico	Bisulfite reads mapping and methylation calls
blast+	2	Pico	Sequence similarity search through local alignments
blast+	2.2.30	Pico	Sequence similarity search through local alignments
blast+	2.6.0	Pico	Sequence similarity search through local alignments
blast+	2.7.1	Galileo	Sequence similarity search through local alignments
blat	36	Pico, Marconi	Transcripts/proteins to genome alignment tool
bowtie	1.0.1	Pico	Sequencing reads mapping
bowtie	1.1.2	Marconi	Sequencing reads mapping
bowtie2	2.2.3	Pico	Sequencing reads mapping
bowtie2	2.2.9	Galileo, Marconi	Sequencing reads mapping
bwa	0.7.10	Pico	Sequencing reads mapping
bwa	0.7.11	Pico	Sequencing reads mapping
bwa	0.7.15	Pico, Marconi	Sequencing reads mapping
bwa	0.7.17	Pico, Galileo	Sequencing reads mapping
bwakit	0.7.12	Pico, Galielo	Sequencing reads mapping
chimerascan	0.4.5a	Pico	Identification of chimeric transcription in sequencing data
chromHMM	1.14	Marconi	Characterization of chromatin states
CIRI	2.0.3	Pico	De novo circular RNA identification
cisa	1.3	Pico	Contig Integrator for Sequence Assembly of Bacterial Genomes
cluto	2.1.1	Pico	Clustering of gene expression data
concoct	0.4.0	Pico	Unsupervised binning of metagenomic contigs
cufflinks	2.2.1	Pico	Transcripts assembly, abundance estimation and differential expression
cutadapt	1.9	Pico	Sequencing reads trimming and filtering
cutadapt	1.9.1	Pico	Sequencing reads trimming and filtering
dapars	0.9.1	Pico	De novo identification of dynamic alternative Poly-Adenilation
deeptools	2	Marconi	Analysis of high-throughput sequencing data
diamond	0.7.9	Pico	Alignment of sequencing reads to a protein reference database
eigensoft	6.0.1	Pico	Eigenanalysis for population genetics
EricScript	0.5.5	Pico, Marconi	Discovery of gene fusions in paired end RNA-seq data.
fastqc	0.11.2	Pico, Marconi	Sequencing reads quality control
fastqc	0.11.3	Pico	Sequencing reads quality control
fastqc	0.11.5	Galileo	Sequencing reads quality control
freebayes	0.9.10-g47a713e	Pico	Bayesian genetic variant detection
freebayes	0.9.21	Pico	Bayesian genetic variant detection
freebayes	1.0.2	Pico	Bayesian genetic variant detection
freebayes	1.1.0	Galileo, Marconi	Bayesian genetic variant detection
fusioncatcher	0.99.5a	Pico	Identification of somatic fusion-genes in RNA-seq data
fusioncatcher	0.99.6a	Marconi	Identification of somatic fusion-genes in RNA-seq data
gatk	3.5	Pico	Variant discovery in high-throughput sequencing data
gatk	3.6	Pico, Galileo, Marconi	Variant discovery in high-throughput sequencing data
gatk	3.8	Pico, Galileo	Variant discovery in high-throughput sequencing data
gatk	4	Galileo, Marconi	Variant discovery in high-throughput sequencing data
gatk	2.8.1	Pico	Variant discovery in high-throughput sequencing data
gatk	3.3.0	Pico	Variant discovery in high-throughput sequencing data
gatk	3.4.46	Pico	Variant discovery in high-throughput sequencing data
gatk	4.1.0.0	Galileo	Variant discovery in high-throughput sequencing data
gmql	2.2	Pico	GenoMetric Query Language System
gtool	0.7.5	Pico	Transforming sets of genotype data for use with the programs SNPTEST and IMPUTE
hisat2	2.0.1	Pico	Sequencing reads mapping to a population of human genomes
hisat2	2.0.4	Marconi	Sequencing reads mapping to a population of human genomes
hisat2	2.1.0	Galileo	Sequencing reads mapping to a population of human genomes
homer	4.7	Pico	Suite of tools for Motif Discovery and next-gen sequencing analysis
htseq	0.6.1	Pico	Python package providing functions to process data from high-throughput sequencing
igvtools	2.3.40	Pico	Wet of tools for pre-processing sequencing data files
impute	2.3.2	Pico	Genotype imputation and haplotype phasing
lobstr	3.0.3	Pico	Short tandem repeat profiler for next generation sequencing data
lofreq	2.1.1	Pico	Variant-caller for SNVs and indels from next-generation sequencing data
macs	1.4.0	Pico	ChIP-Seq peaks calling
macs	2.0.9	Pico	ChIP-Seq peaks calling
macs	2.1.0	Pico, Marconi	ChIP-Seq peaks calling
macs	2.1.2	Galileo	ChIP-Seq peaks calling
mapsplice2	2.2.1	Pico	Mapping RNA-seq data to reference genome for splice junction discovery
mauve	2.3.1	Pico	Multiple alignment of conserved genomic sequence with rearrangements
mirdeep2	2.0.0.7	Pico	Identification of canonical and non-canonical miRNAs
mosaik	2.2.3	Pico	Sequencing reads mapping
mrbayes	3.2.5	Pico	Bayesian inference and model choice across phylogenetic and evolutionary models
mummer	3.23	Pico	Large scale genome alignments
mutect	1.1.4	Pico	Identification of somatic point mutations
ngsqctoolkit	2.3.3	Pico	Sequencing reads quality control
ngsrich	0.7.8	Pico	Enrichment analysis in targeted resequencing experiments
nucleoATAC	0.2.1	Marconi	Python package for calling nucleosome positions and occupancy using ATAC-Seq
oncotator	1.9.9.0	Galileo	Oncologic annotation of human genomic point mutations and indels
pagit	1.1	Pico	Tools to generate high quality draft genomes
peakranger	1.17	Pico	ChIP-Seq peaks calling
picard	1.119	Pico	Manipulating high-throughput sequencing data and formats
picard	2.18.4	Pico	Manipulating high-throughput sequencing data and formats
picard	2.3.0	Pico, Galileo	Manipulating high-throughput sequencing data and formats
picard	2.7.1	Marconi	Manipulating high-throughput sequencing data and formats
pintron	1.3.0	Pico	Transcript sequences alignments based gene-structure prediction
pintron	1.4.0	Pico	Transcript sequences alignments based gene-structure prediction
pintron	1.4.2	Pico	Transcript sequences alignments based gene-structure prediction
plink	1.07	Pico	Genome-wide association studies (GWAS)
plink	1.9	Pico, Galileo	Genome-wide association studies (GWAS)
qiime	1.9.0	Pico	Microbiome analysis from raw DNA sequencing data
qiime	1.9.1	Pico	Microbiome analysis from raw DNA sequencing data
R	3.1.2	Pico	Programming language and software environment
R	3.2.2	Pico	Programming language and software environment
R	3.2.2-intel	Pico	Programming language and software environment
R	3.2.3	Pico	Programming language and software environment
R	3.2.4	Pico	Programming language and software environment
R	3.3.1	Pico, Marconi	Programming language and software environment
R	3.4.1	Pico	Programming language and software environment
R	3.4.2	Marconi	Programming language and software environment
R	3.4.3	Pico	Programming language and software environment
R	3.5.1	Galileo, Marconi	Programming language and software environment
randfold	2	Pico	Randomization test of secondary structure minimum free energy (MFE)
ray	2.3.1	Pico	De novo assembly of genomes
reditools	1.0.3	Pico	Identification of RNA editing at genomic scale
rsem	1.3.0	Marconi	Transcripts abudance quantification
sambamba	0.6.6	Marconi	Sequencing reads alignment files filtering
samtools	1.1	Pico	Suite for interacting with high-throughput sequencing data
samtools	1.2	Pico	Suite for interacting with high-throughput sequencing data
samtools	1.3	Pico	Suite for interacting with high-throughput sequencing data
samtools	1.7	Galileo	Suite for interacting with high-throughput sequencing data
samtools	1.9	Galileo	Suite for interacting with high-throughput sequencing data
samtools	0.1.19	Pico	Suite for interacting with high-throughput sequencing data
samtools	1.3.1	Marconi	Suite for interacting with high-throughput sequencing data
seqtk	1.2-r94	Pico, Marconi	Processing sequences in FASTA/Q formats
shrimp	2.2.3	Pico	Sequencing reads mapping
sicer	1.1	Pico	Histone ChIP-Seq peaks calling
snpeff	4.2	Pico	Genomic variant annotations and functional effect prediction
snpeff	4.1b	Pico	Genomic variant annotations and functional effect prediction
snpeff	4.1L	Pico	Genomic variant annotations and functional effect prediction
snpeff	4.3k	Marconi	Genomic variant annotations and functional effect prediction
snpeff	4.3t	Pico	Genomic variant annotations and functional effect prediction
spades	3.5.0	Pico	Genome assembly for both single-cell and standard (multicell) assembly
spades	3.7.1	Pico	Genome assembly for both single-cell and standard (multicell) assembly
spades	3.9.0	Pico	Genome assembly for both single-cell and standard (multicell) assembly
splicetrap	0.95	Pico	Quantification of exon inclusion ratios in paired-end RNA-seq data
sra toolkit	2.4	Pico	Tools for interacting with SRA files
sra toolkit	2.8.1	Pico, Marconi	Tools for interacting with SRA files
sra toolkit	2.8.2	Galileo	Tools for interacting with SRA files
stacks	2.2	Galileo	Analysis tool set for population genomics
stacks	2.3e	Galileo	Analysis tool set for population genomics
star	2.4.0d	Pico	Sequencing reads mapping for RNA-Seq
star	2.5.2a	Pico, Marconi	Sequencing reads mapping for RNA-Seq
star	2.6.1d	Galileo	Sequencing reads mapping for RNA-Seq
star-fusion	1.2.0	Pico	Identification of candidate fusion transcripts
stringtie	1.2.2	Pico	Transcripts assembly from RNA-Seq data
stringtie	1.3.0	Pico	Transcripts assembly from RNA-Seq data
stringtie	1.3.1	Marconi	Transcripts assembly from RNA-Seq data
stringtie	1.3.4	Galileo	Transcripts assembly from RNA-Seq data
subread	1.5.0	Pico	Sequencing reads mapping
tabix	0.2.6	Pico	Random access to generic TAB-delimited files
tensorflow	1.12	Galileo	Machine learning library for research and production
tophat	2.0.11	Pico	Sequencing reads mapping for RNA-Seq
tophat	2.0.12	Pico, Marconi	Sequencing reads mapping for RNA-Seq
tophat	2.1.1	Pico	Sequencing reads mapping for RNA-Seq
trimgalore	0.4.1	Pico	Sequencing reads trimming and filtering
trimmomatic	0.33	Pico	Sequencing reads trimming and filtering
trimmomatic	0.36	Galileo, Marconi	Sequencing reads trimming and filtering
UCSF chimera	1.11.2	Galileo	Interactive visualization and analysis of molecular structures and related data
unphased	3.1.7	Pico	Genetic association analysis
varscan	2.4.2	Galileo, Marconi	Variant discovery in high-throughput sequencing data
varscan2	2.3.7	Pico	Variant discovery in high-throughput sequencing data
vcftools	0.1.12b	Pico	Package for working with VCF files
vcftools	0.1.14	Pico	Package for working with VCF files
vcftools	0.1.15	Galileo, Marconi	Package for working with VCF files
velvet	1.2.10	Pico	Sequence assembler for very short reads
viennarna	2.1.9	Pico	Prediction and comparison of RNA secondary structures
virusfinder	2	Pico	Characterization of intra-host viruses with sequencing data
